# Supplementary material for: Systematic reinstatement of highly sacred Ficuskrishnae based on differences in morphology and DNA barcoding from Ficusbenghalensis (Moraceae)
Source: PhytoKeys. 2021 Dec 9;186:121–38. doi: 10.3897/phytokeys.186.74086 (PMC8677708; doi:10.3897/phytokeys.186.74086)
Supplement: Supplementary material 5 — Table S5. The data matrix of vegetative and floral characters [file phytokeys-186-121-s005.nex]

#NEXUS

BEGIN DATA;
	DIMENSIONS NTAX=24 NCHAR=48;
	FORMAT DATATYPE =  STANDARD GAP= - 	MISSING= ? SYMBOLS= "0 1 2 3 4 5 6 7 8 9";
       
Matrix
[Morph=48]
Ficus_racemosa1                    000010111104221101000111011230111101111111110110
Ficus_racemosa2                    000010111104221101000111011230111101111111110110
Ficus_racemosa3                    000010111104221101000111011230111101111111110110
Ficus_benghalensis1                022100000022100000011000011110020101221210110000
Ficus_benghalensis2                022100000022100000011000011110020101221210110000
Ficus_benghalensis3                022100000022100000011000011110020101221210110000
Ficus_beng_var_krishnae1           022100000022100000011000011110020101221210110000
Ficus_beng_var_krishnae2           022100000022100000011000011110020101221210110000
Ficus_beng_var_krishnae3           022100000022100000011000011110020101221210110000
Ficus_drupacea1                    011100000110000200030010??1110000101211111010000
Ficus_drupacea2                    011100000110000200030010??1110000101211111010000
Ficus_drupacea3                    011100000110000200030010??1110000101211111010000
Ficus_drupacea_var_pubescens1      011100000110000200030010??1110000101212111010000
Ficus_drupacea_var_pubescens2      011100000110000200030010??1110000101212111010000
Ficus_drupacea_var_pubescens3      011100000110000200030010??1110000101212111010000
Ficus_elastica1                    0120000000201010000131110?111000?001120111010000
Ficus_elastica2                    0120000000201010000131110?111000?001120111010000
Ficus_elastica3                    0120000000201010000131110?111000?001120111010000
Ficus_middletonii1                 0220000000220000000110110?1011000101110211010001
Ficus_middletonii2                 0220000000220000000110110?1011000101110211010001
Ficus_middletonii3                 0220000000220000000110110?1011000101110211010001
Ficus_religiosa1                   0010010000120002000100110?1110010101120111010000
Ficus_religiosa2                   0010010000120002000100110?1110010101120111010000
Ficus_religiosa3                   0010010000120002000100110?1110010101120111010000
;
END;
